# Supplementary material for: Eustachian Tube Dysfunction in Hearing Loss: Mechanistic Pathways to Targeted Interventions
Source: Biomedicines. 2025 Oct 31;13(11):2686. doi: 10.3390/biomedicines13112686 (PMC12650131; doi:10.3390/biomedicines13112686)
Supplement: Supplementary file 1 [file biomedicines-13-02686-s001.zip]

Archive with 1 entries (1 files):
- biomedicines-3931451-supplementary.pdf
